# Supplementary material for: Vision of conspecifics decreases the effectiveness of ethanol on zebrafish behaviour
Source: PeerJ. 2021 Jan 15;9:e10566. doi: 10.7717/peerj.10566 (PMC7812928; doi:10.7717/peerj.10566)
Supplement: Supplemental Information 1 [file peerj-09-10566-s001.xlsx]

## Sheet: Time in Thigmotaxis(s)
Isolated-CTL	Isolated-Ethanol	In-view-CTL	In-view-Ethanol
599.24	574.64	556.32	404.72
592.32	468.44	582.24	412.76
584.36	464.08	557.76	504.28
590.84	460.36	589	502.76
579.4	480	433.44	427
593.2	183.44	542.24	444
590.4	433.6	540.32	509.88
548.52	449.12	582.64	523.08
574.88	79.6	553.16	570.76
589.76	529.36	309.24	441.48
561.84	216.84	573.16	358.24
561.04	107.72	510.24	525.36
582.48	246.72	564.76	461
583.84	297.08	541.2	514.36
586.68	390.16	590.2	573.2

## Sheet: Time in Transition(s)
Isolated-CTL	Isolated-Ethanol	In-view-CTL	In-view-Ethanol
0.76	24.4	40	170.4
7.44	88.12	16.64	186.12
14.52	121.04	29.36	56.96
8.32	127.24	10.32	89.52
18.64	98.4	127.88	152.16
6.44	229.32	54.28	144.04
9.6	165.56	54.92	77.12
50.88	141.16	15.96	63.96
25	61.2	44.52	29.24
10.24	62.44	266.28	137.12
34.04	254.8	25.16	209.76
31.12	453.92	76.28	66.32
17.04	91.48	31.72	134.08
14.16	155.8	52.84	77.84
13.32	149.68	8.8	24.84

## Sheet: Time in Inner(s)
Isolated-CTL	Isolated-Ethanol	In-view-CTL	In-view-Ethanol
0	0.96	3.68	24.92
0.24	43.44	1.12	1.16
1.12	14.88	12.88	38.76
0.84	12.4	0.68	7.72
1.96	21.64	38.68	20.84
0.36	187.28	3.48	11.96
0	0.88	4.76	13
0.6	9.72	1.4	12.96
0.12	459.24	2.32	0
0	8.2	24.48	21.4
4.12	128.36	1.68	32.04
7.84	38.36	13.48	8.32
0.48	261.8	3.52	4.92
2	147.12	5.96	7.8
0	60.16	1	1.96

## Sheet: Distance Moved(cm)
Isolated-CTL	Isolated-Ethanol	In-view-CTL	In-view-Ethanol
7951.79	9028.85	7233.66	3767.37
8253.18	7729.22	5870.02	2171.03
4908.65	7298.5	7620.63	9765.58
7308.58	2832.91	8634.44	9091.3
6460.75	7335.34	6003.53	9028.18
6772.64	2964.89	7524.46	8492.72
7457.94	1864.75	7801.8	7724.55
6900.72	9793.72	11008.8	11229.6
8595.36	562.006	8593.94	1480.57
11052	6027.85	5341.07	7829.07
6718.4	2213.45	4729.79	5706.05
5681.65	2387.44	6069.55	7904.74
6299.8	5917.1	4971.81	5766.15
5714.61	3126.95	5676.04	7734.63
8092.1	7050.55	11057.9	7044.77

## Sheet: Immobility(s)
Isolated-CTL	Isolated-Ethanol	In-view-CTL	In-view-Ethanol
0.12	49.48	0.88	87.72
0.6	30.64	6.8	289.8
0.84	0.08	1.68	24.72
0.68	35.6	0	6.68
0.6	4.56	13.2	0.96
0.12	150.76	15.32	5.04
3.6	237.64	0.16	13.44
0.44	49.28	0.04	3.84
0.08	436.24	0.16	48.04
11.48	148.68	197.72	25.64
1.76	93.92	3.32	153.04
0.56	86.28	1.6	0.32
0.56	63.96	180.64	138.88
3.96	138.6	1.84	0.24
0.28	10.76	0	0.2

## Sheet: Distance moved in beaker(cm)
Isolated	In-view
7967.11	6836.42
5248.84	5594.54
8210.1	7077.05
6112.81	7606.68
5649.95	7108.05
7575.06	6465.17
8040.65	6400.08
7297.43	4750.86
6881.02	4558.1
5782.92	5679.07
3421.45	7088.39
7835.73	7147.85
8155.14	4680.02
7239.47	6581.07
5920.64	5508.78

## Sheet: Time in sides of container(s)
Empty	Conspecific
597.68	1202.36
664.36	1135.68
86.16	1713.88
650.44	1149.4
554.96	1245.08
638.44	1161.6
598.04	1202
261.24	1538.8
207.36	1592.68
632.08	1167.96
600.4	1199.56
136.48	1663.52
646.2	1153.84
511.96	1288.08
734	1066.04
